# Supplementary material for: Relaxation of mitochondrial hyperfusion in the diabetic retina via N6-furfuryladenosine confers neuroprotection regardless of glycaemic status
Source: Nat Commun. 2024 Feb 6;15:1124. doi: 10.1038/s41467-024-45387-9 (PMC10847490; doi:10.1038/s41467-024-45387-9)
Supplement: Supplementary file 4 — Source Data [file 41467_2024_45387_MOESM4_ESM.zip]

Archive with 14 entries (14 files):
- Fig 1.xlsx
- Fig 2.xlsx
- Fig 3.xlsx
- Fig 4.xlsx
- Fig 5.xlsx
- Fig 6.xlsx
- SFig1.xlsx
- SFig2.xlsx
- SFig3.xlsx
- SFig5.xlsx
- SFig6.xlsx
- SFig7.xlsx
- SFig8.xlsx
- SFig9.xlsx
