# Supplementary material for: Relaxation of mitochondrial hyperfusion in the diabetic retina via N6-furfuryladenosine confers neuroprotection regardless of glycaemic status
Source: Nat Commun. 2024 Feb 6;15:1124. doi: 10.1038/s41467-024-45387-9 (PMC10847490; doi:10.1038/s41467-024-45387-9)
Supplement: Supplementary file 4 — Source Data [file 41467_2024_45387_MOESM4_ESM.zip › Fig 1.xlsx]

## Sheet: Fig 1C
	Interconnectivity index
	Non diabetic (ND)	3.34	1.55	2.46
	Diabetic (D)	7.75	3.91	10.1	7.18	8.49	7.93	13.2
	Average mitochondrial length
	Non diabetic (ND)	45	25	46
	Diabetic (D)	80	46	107	113	105	67	146
	Mitochondrial aspect ratio
	Non diabetic (ND)	1.6	1.47	1.615
	Diabetic (D)	1.657	1.59	1.766	1.66	1.734	1.635	1.76

## Sheet: Fig 1E
	Density DAPI nuclei
	Non diabetic (ND)	48.7	54.8	47.3
	Diabetic (D)	36.9	50.6	62.7	38.7	51.2	52.9	40.6

## Sheet: Fig 1H
	Density Synaptophysin
	Non diabetic (ND)	244	274	189
	Diabetic (D)	201	200	142	113	219	203	162	117

## Sheet: Fig 1I
	Interconnectivity index	Density DAPI nuclei
	3.3	48
	2.4	47
	1.55	54
	7.7	50
	3.91	62
	10.1	36
	7.2	51
	8.5	53
	7.93	40.6
	13.2	38

## Sheet: Fig 1J
	Interconnectivity index	Density Synaptophysin
	3.3	244
	2.4	189
	1.55	274
	7.7	201
	3.91	200
	10.1	113
	7.2	219
	8.5	203
	7.93	162
	13.2	117
