# Supplementary material for: Relaxation of mitochondrial hyperfusion in the diabetic retina via N6-furfuryladenosine confers neuroprotection regardless of glycaemic status
Source: Nat Commun. 2024 Feb 6;15:1124. doi: 10.1038/s41467-024-45387-9 (PMC10847490; doi:10.1038/s41467-024-45387-9)
Supplement: Supplementary file 4 — Source Data [file 41467_2024_45387_MOESM4_ESM.zip › Fig 2.xlsx]

## Sheet: Fig 2C
	Interconnectivity index
	MitoQC WT	0.41	0.26	0.51	0.12	0.28	0.17	0.19	0.53
	MitoQC Ins2Akita	1.41	1.01	4.3	2.5	1.7	1.65	5.5	4.47	2.76
	Average mito length
	MitoQC WT	61.7	65.2	73.1	45	51.5	44.4	40.7	61.1
	MitoQC Ins2Akita	104	90.2	339	183	126	134	342	277	178
	Mito Aspect Ratio
	MitoQC WT	1.75	1.78	1.72	1.65	1.71	1.63	1.69	1.64
	MitoQC Ins2Akita	1.9	1.775	1.74	1.82	1.74	1.82	1.76	1.73	1.858

## Sheet: Fig 2E
	Mitolysosomes
	MitoQC WT	935	1665	1193	1415	1335	1060	1050	813	653	656
	MitoQC Ins2Akita	819	865	360	327	858	819	551	517	648	330

## Sheet: Fig 2G
	Mitochondrial mass
	MitoQC WT	8.4	4.2	6.6	4.6	9.3	6.3	6.5	11
	MitoQC Ins2Akita	16.8	15.2	27.6	25.9	16.9	16.6	24.7	25.6	21.7

## Sheet: Fig 2I
			MitoQC WT				MitoQC WT
			Mitophagy index	Mito fusion (Aspect ratio)			Mitophagy index	Mito interconnectivity
			1157.42	1.692			907.876	0.623733
			1541.72	1.645			864.163	0.413216
			1406.49	1.651			992.457	0.226401
			1861.27	1.63			847.696	0.623613
			1204.17	1.651			1022.04	0.232817
			1339.23	1.642			977.011	0.350977
			1142.03	1.679			2333.92	0.0345278
			907.876	1.782			1592.25	0.663436
			864.163	1.81			1209.85	0.0850765
			992.457	1.687			1573.05	0.314823
			847.696	1.81			1356.56	0.272966
			1022.04	1.604			921.721	0.956043
			977.011	1.586			1541.72	0.0933949
			2333.92	1.586			1406.49	0.12116
			1592.25	1.626			1861.27	0.15056
			2529.92	1.673			1641.13	0.34248
			680.449	1.6			1613.04	0.23767
			1646.38	1.695			684.865	0.282009
			1098.4	1.776			1203.02	0.111372
			916.536	1.62			1320.88	0.21256
			1136.89	1.654			987.302	0.194716
			552.524	1.819			1098.4	0.189307
			685.066	1.533			916.536	0.24712
			697.843	1.619			1136.89	0.142099
			664.158	1.59			862.268	0.348903
							975.027	0.488415
							804.658	0.769807

## Sheet: Fig 2J
			MitoQC Ins2Akita				MitoQC Ins2Akita
			Mitophagy index	Mito fusion (Aspect ratio)			Mitophagy index	Mito interconnectivity
			824.876	1.853			797.269	0.436807
			816.467	1.837			702.078	2.48485
			534.606	1.686			760.572	1.65977
			448.796	1.722			769.902	1.47335
			482.372	1.76			1102.31	0.324915
			710.327	1.749			783.803	2.13447
			707.131	1.714			858.765	0.730777
			726.723	1.882			888.318	1.07509
			536.999	1.752			688.948	1.25045
			476.665	1.849			195.555	3.63299
			466.687	1.809			291.186	5.30913
			440.612	1.777			389.886	3.98832
			455.812	1.877			293.54	2.20642
			797.269	1.815			433.07	2.46943
			760.572	1.678			269.684	2.84632
			769.902	1.712			964.044	1.32736
			1102.31	1.838			800.693	3.10944
			858.765	1.723			963.057	0.663073
			799.849	1.725			690.807	0.939014
			888.318	1.784			1030.43	1.27582
			688.948	1.746			824.876	2.74911
			816.193	1.764			534.606	3.69249
			1142.87	1.62			448.796	5.40366
			699.083	1.91			726.723	2.83242
			529.128	1.85			536.999	5.06787
			850.951	1.82			466.687	5.52938
			503.658	1.854			699.083	2.82052
							850.951	3.48661
							503.658	1.98359
