# Supplementary material for: Relaxation of mitochondrial hyperfusion in the diabetic retina via N6-furfuryladenosine confers neuroprotection regardless of glycaemic status
Source: Nat Commun. 2024 Feb 6;15:1124. doi: 10.1038/s41467-024-45387-9 (PMC10847490; doi:10.1038/s41467-024-45387-9)
Supplement: Supplementary file 4 — Source Data [file 41467_2024_45387_MOESM4_ESM.zip › Fig 3.xlsx]

## Sheet: Fig 3C
		Average mitochondrial length				Mitochondrial interconnectivity
		NG	HG	HG + P110		NG	HG	HG + P110
		183	126	165		3.12	2.1	3.3
		161	120	163		3.62	2.6	3.3
		205	150	175		4.6	3	3.73
		158	160	184		3.87	2.9	4.1

## Sheet: Fig 3D
		Mitolysosome area
		NG	HG	HG + P110
		5.7	11.6	7.6
		1.4	5.5	3.2
		4.9	9.2	1.8
		0.6	9.1	3.6

## Sheet: Fig 3E
		Mitochondrial mass
		NG	HG	HG + P110
		18.1	14	19.7
		20.5	17	19.7
		25	17	19.6
		22.8	16.8	22.8

## Sheet: Fig 3F
		TFAM (MFI)
		NG	HG	HG + P110
		68.2771	54.4073	49.8404
		55.3038	56.9617	55.8727
		61.501	73.3067	51.9043
		56.0807	52.6305	32.5339

## Sheet: Fig 3H
		JC-1 Red/Green MFI							JC-1 Red MFI
		NG	NG+P110	HG	HG+P110	CCCP			NG	NG+P110	HG	HG+P110	CCCP
		4.7432	4.54916	4.312	2.98606	2.06077			310.639	252.69	273.028	207.557	126.016
		5.23908	5.97212	6.15538	3.67598	2.4121			286.401	362.18	323.176	199.199	164.414
		5.09894	5.57326	4.5276	3.63286	3.05227			300.052	380.289	260.491	249.347	233.735
		5.72418	5.31454	4.0425	2.40394	2.82924			298.102	305.067	266.063	174.125	147.151
		5.11029	5.3258	3.54582	1.08903				351.882	420.816	231.541	82.3679
		3.51637	6.15756	4.11705	1.55321				225.037	486	219.541	130.093
		4.52794	3.79735	2.85218	1.3997				296.542	250.352	217.178	100.97
		3.65732	3.55922	3.86707	1.65579				238.462	255.268	206.037	121.159
		5.56484	5.57219	3.57752	2.14889				382.532	170.805	210.932	149.716

## Sheet: Fig 3J 
		Basal Respiration
		NG	NG+P110	HG	HG+P110
		59.12	75.72	58.25	63.53
		52.19	61.93	66.08	54.56
		64.58	82.54	67.21	51.94
		70.43	74.2	68.53	51.51
		67.05	73.85	62.15	52.82
		64.73	66.36	62.12	49.27
		63.98		63.8	55.22
		67.47		68.19	51.6
		61.33		60.52	57.53
		67.32		74.87	59.25
		69.09		64.28	60.86
		67.21		70.93	58.93
		68.44		68.28	64.63
					52.77

## Sheet: Fig 3K  
		ATP-linked Respiration
		NG	NG+P110	HG	HG+P110
		47.29	61.98	45.77	50.7
		39.75	48.16	52.28	44.16
		51.35	68.25	54.53	41.96
		54.43	60.24	53.6	42.37
		54.54	58.15	49.52	41.9
		52.49	51.68	49.91	41.04
		56.14		50.78	44.09
		49.38		56.21	41.56
		55.79		48.68	47.06
		55.38		61.6	41.99
		53.25		53.07	50.63
		58.7		58.95	47.59
		39.88		57.59	53.49
					43.85

## Sheet: Fig 3L 
		Max Respiration
		NG	NG+P110	HG	HG+P110
		93.44	135.53	93.19	100.84
		95.44	111.45	107.01	86.3
		107.23	131.71	114.44	74.47
		95.76	125.8	96.64	71.25
		88.91	137.33	112.26	82.46
		122.74	107.15	105.78	96.77
		119.9		105.51	79.44
		107.13		106.83	91.83
		119.49		106.13	90.36
		112.02		119.33	91.72
		107.02		110.3	103.34
		119.3		122.79	98.45
		80.23		115.28	111.2
					93.58

## Sheet: Fig 3M 
		OCR metabolic potential
		NG	NG+P110	HG	HG+P110
		114.48	154.91	112.41	119.65
		117.6	128.6	132.17	104.27
		125.26	162.04	127.62	88.37
		119.1	144.49	114.46	87.01
		107.97	156.48	136.76	97.49
		141.01	129.25	121.89	111.95
		141.03		120.84	95.12
		124.33		124.92	104.39
		139.33		115.35	107.15
		139.15		140.72	110.58
		125.56		125.53	118.33
		138.58		141.57	112.35
		95.99		135.22	129.9
					110.96
