# Supplementary material for: Relaxation of mitochondrial hyperfusion in the diabetic retina via N6-furfuryladenosine confers neuroprotection regardless of glycaemic status
Source: Nat Commun. 2024 Feb 6;15:1124. doi: 10.1038/s41467-024-45387-9 (PMC10847490; doi:10.1038/s41467-024-45387-9)
Supplement: Supplementary file 4 — Source Data [file 41467_2024_45387_MOESM4_ESM.zip › Fig 4.xlsx]

## Sheet: Fig 4B
			Vimentin (OPL-ONL)				Vimentin (GCL-INL)
			WT	Ins2Akita			WT	Ins2Akita
			0.98881	5.82671			7.01026	7.68026
			0.803377	4.66026			6.3403	5.77774
			2.01394	3.95395			5.22109	10.5198
			0.681509	5.09368			4.63421	6.42573

## Sheet: Fig 4D
			MIO-M1 (Vimentin MFI)						PMCs (Vimentin MFI)
			NG	NG + P110	HG	HG + P110			NG	NG + P110	HG	HG + P110
			1.00302	0.848614	0.881684	1.02037			1.01524	1.06331	1.05624	1.11362
			0.867524	0.814232	0.71829	0.947697			1.02288	1.02933	0.99068	1.13296
			1.12945	0.865805	0.898062	0.959731			0.96188	0.998465	1.02048	1.12416
			1.01577	0.878541	1.02443	0.870338			1.02564	1.21948	0.959705	1.26462
			1.22341	0.964591	0.692466	1.10611			0.983421	1.1004	0.981001	1.11644
			1.06396	0.840727	1.0914	1.54444			0.980617	1.05666	1.06185	1.1789
			0.995134	0.921612	0.784505	1.48509			0.890073	1.11533	1.02696	1.26461
			0.701717	0.896448	0.707975	1.89309			1.12025	1.03236	1.12966	1.34999
					0.808824	1.41985				1.06288	1.07651	1.46943

## Sheet: Fig 4E
		MCP-1					VEGF-A					GM-CSF					IL-6					IL-8
		NG	NG + P110	HG	HG + P110		NG	NG + P110	HG	HG + P110		NG	NG + P110	HG	HG + P110		NG	NG + P110	HG	HG + P110		NG	NG + P110	HG	HG + P110
		14179.4	18279.8	19019.8	29805.7		1268.4	1606.45	1273.16	1792.87		73.3807	92.7197	67.9232	98.4059		394.91	373.514	547.095	504.857		8026.25	9211.2	8885.21	10878.8
		18156.6	19083.1	16513	31484.7		1841.54	1562.64	1256.25	1558.59		104.343	91.5398	59.8512	102.635		570.229	395.699	445.582	471.683		12400.9	8776.23	7646.86	10177.7
		15399.8	13964	20778.2	22223.7		1388.73	1498.72	1329.58	1605.13		90.079	97.4286	96.8452	136.05		438.617	400.652	549.567	503.712		9055.44	9391.19	10710.8	10322.3

## Sheet: Fig 4H
			Average neurite length
			NG	NG + P110	HG	HG + P110
			69.625	66.625	65.75	57
			67.375	65.75	68.75	63.75
			68.375	69	71	67.25
			70.75	64.5	68.875	63.625
