# Supplementary material for: Relaxation of mitochondrial hyperfusion in the diabetic retina via N6-furfuryladenosine confers neuroprotection regardless of glycaemic status
Source: Nat Commun. 2024 Feb 6;15:1124. doi: 10.1038/s41467-024-45387-9 (PMC10847490; doi:10.1038/s41467-024-45387-9)
Supplement: Supplementary file 4 — Source Data [file 41467_2024_45387_MOESM4_ESM.zip › Fig 5.xlsx]

## Sheet: Fig 5C
			Mitolysosomes
			P110 +	P110 +	P110 +	P110 +	P110 +	P110 +	P110 +	P110 +
		HG	Baseline	DMSO	Kinetin (1uM)	KR (0.3uM)	KR (0.7uM)	KR (1uM)	Nicl (1uM)	Uro-A (50uM)
		19.8308	7.06587	7.13496	4.78409	24.6679	73.499	62.0845	8.03114	3.71672
		16.2972	3.51111	3.28013	5.47338	25.4824	42.908	40.8698	9.1119	4.61928
		11.3331	4.733	5.66632	4.81068	24.8661	61.0581	99.5457	18.8376	2.63632
		10.2423	3.95659	4.9555	5.07961	39.5214	25.7454		17.4849	3.67147

## Sheet: Fig 5D
			Mitochondrial fusion index
			P110 +	P110 +	P110 +	P110 +	P110 +	P110 +	P110 +	P110 +
		HG	Baseline	DMSO	Kinetin (1uM)	KR (0.3uM)	KR (0.7uM)	KR (1uM)	Nicl (1uM)	Uro-A (50uM)
		994	1338	1196	1079	881	1204	781	1564	789
		983	1190	913	921	723	744	993	1352	999
		899	1426	1377	1283	1090	993	1241	1548	994
		922	1330	960	1195	1138	909	1332	1357	698
		770	1218	1135	886	806	1265	553
		1369	1577		1198		1062	953

## Sheet: Fig 5E
			JC-1 Red/Green MFI
			P110 +	P110 +	P110 +	P110 +	P110 +	P110 +	P110 +	P110 +
		HG	Baseline	DMSO	Kinetin (1uM)	KR (0.3uM)	KR (0.7uM)	KR (1uM)	Nicl (1uM)	Uro-A (50uM)	CCCP
		1.02137	0.985013	0.940854	0.828269	1.01084	1.01879	1.0345	0.504262	0.602123	0.530937
		1.18578	0.948957	0.67424	0.872912	0.979682	0.914604	1.04695	0.5771	0.586577	0.41365
		1.06325	0.891604	0.989341	0.60485	0.983557	1.07157	1.03857	0.273429	0.615851	0.491501
		1.06546	0.825683	0.952999	0.79637	0.995617	1.10095	0.941281	0.510846	0.387765	0.251373
		1.07214	0.930218	0.897603	0.92903			1.12363	0.652691	0.64335	0.296773
		1.00921	0.884169	0.895618	0.921284			1.05047	0.687769	0.72348	0.249401
		0.995547	0.941249	0.892095	0.986635			1.05933	0.626617	0.739651
		0.996246	0.974695	0.885048	1.00096			0.984573	0.630079	0.716086

## Sheet: Fig 5H
			Basal respiration
			P110 +	P110 +	P110 +	P110 +	P110 +	P110 +
		HG	Baseline	DMSO	Kinetin (1uM)	KR (0.3uM)	KR (0.7uM)	KR (1uM)
		0.950393	0.918561	0.904919	0.859446	1.25961	0.973129	0.909467
		1.04589	0.877635	0.832162	1.18231	1.0186	1.10045	1.01405
		0.936751	1.04589	0.836709	1.02315	1.04134	1.04589	0.995866
		0.982224	0.977677	0.877635	0.927656	0.968582	0.95494	1.10045
		1.04134	1.0186	0.909467	0.927656	1.24142	1.105	1.03225
		1.04134	1.06408	0.904919	0.982224	1.03225	1.02315	0.968582
		0.914014	0.873088	0.945845	0.966923	1.22778	1.10955	1.03225
		0.964035	0.895825	1.01405	0.837336	1.56004	1.05953	0.914014
		1.1141	0.945845	0.809425	1.06162	1.20616	1.14138	0.973129
		0.973129	0.941298	0.882183	0.777526	1.18124	1.12319	1.12143
		1.03679	0.872225	0.754857	0.772542	1.09651	1.25102	0.996828
		0.956955	0.942003	0.941298	0.84232	1.06661	1.12642	1.08654
		1.02175	1.00181	0.78251	0.852288	1.07658	1.07658	0.961939
		0.946987	0.922066	0.672859		0.942003	1.12143	0.922066
		0.757589	0.996828	0.862256			1.0367	0.971908
		1.06162	0.922066	0.847304			1.14137	0.84232
		1.01676	0.84232	0.7227			1.04169	0.917082
		0.981876	0.852288	0.767558			1.12642	0.98686
		0.951971	0.937019	0.98686			1.10149	1.04169
		0.956955	0.937019	0.92705			1.02673
		1.15632	0.662891	0.882193			1.27096
		1.19121	0.598097	0.907114			1.57997
				0.682827
				0.812415

## Sheet: Fig 5I
			ATP-linked respiration
			P110 +	P110 +	P110 +	P110 +	P110 +	P110 +
		HG	Baseline	DMSO	Kinetin (1uM)	KR (0.3uM)	KR (0.7uM)	KR (1uM)
		0.954053	0.9143	0.880227	0.823438	1.27207	0.96541	0.885906
		1.04492	0.874548	0.806402	1.18689	1.03356	1.1301	1.02788
		0.919979	1.05627	0.812081	1.01084	1.07331	1.08467	0.993805
		0.959732	0.982447	0.857512	0.931337	0.954053	0.931337	1.19257
		1.03924	1.01652	0.908622	0.931337	1.23232	1.09603	1.05059
		1.04492	1.05059	0.925658	0.993805	1.06763	1.05627	0.959732
		0.919979	0.868869	0.96541	0.992683	1.26071	1.1017	1.05627
		0.96541	0.897264	1.00516	0.865244	1.62317	1.04492	0.919979
		1.1301	0.9143	0.823438	1.08658	1.25427	1.12442	0.982447
		0.971089	0.937016	0.891585	0.811585	1.26768	1.1301	0.932317
		1.05059	0.804878	0.760971	0.798171	1.13354	1.32134	0.92561
		0.912195	0.952439	0.948374	0.865244	1.12012	1.1939	1.10671
		1.01951	1.04634	0.757927	0.858537	1.10671	1.09329	0.918902
		0.845122	0.959146	0.677439		0.945732	1.0128	0.892073
		0.784756	1.02622	0.818293			1.05976	0.959146
		1.05976	0.838415	0.778049			1.1939	0.871951
		0.992683	0.885366	0.717683			1.07317	0.945732
		0.965854	0.838415	0.778049			1.1939	1.03963
		0.99939	0.952439	1.03963			1.20061	1.09329
		0.979268	0.912195	0.945732			1.05305
		1.22073	0.603659	0.858537			1.25427
		1.22	0.536585	0.92561			1.66342
				0.72439
				0.845122

## Sheet: Fig 5J
			OCR metabolic potental
			P110 +	P110 +	P110 +	P110 +	P110 +	P110 +
		HG	Baseline	DMSO	Kinetin (1uM)	KR (0.3uM)	KR (0.7uM)	KR (1uM)
		0.897673	0.933969	0.890644	0.939381	1.17966	0.97221	0.771844
		0.996292	0.8137	0.745828	1.22304	0.994897	1.01336	0.972411
		0.879401	1.00689	0.77779	1.05817	0.940082	0.931862	1.03686
		1.05398	0.968508	0.81117	0.950677	0.934461	0.891971	0.905467
		1.02755	1.02913	0.960836	0.896381	1.16368	0.983592	0.995772
		1.1055	0.883822	0.94756	0.85449	0.905592	0.961076	1.01843
		0.888077	0.768548	1.01852	1.02342	1.01714	1.01687	0.81133
		0.998667	0.780926	1.06429	0.6175	1.3904	0.949186	0.855364
		1.04813	0.799736	0.833247	1.10474	0.939211	0.666875	0.978711
		0.993541	0.79874	0.984229	0.777895	1.02803	0.881798	0.758816
		1.07706	0.578816	0.871776	0.7725	0.710263	1.22526	0.791316
		0.883553	0.863816	1.00387	0.672632	0.925526	1.08263	0.831711
		0.985921	0.976579	0.622368	0.723947	0.822763	0.980395	0.874342
		0.865658	0.938289	0.697895		0.841184	0.989737	0.714605
		0.823289	0.945132	0.606711			1.06868	0.675263
		1.14355	0.693816	0.825526			1.25553	0.898947
		1.03211	0.604211	0.707632			1.00329	0.780132
		0.907368	0.754342	0.848947			0.9525	0.808684
		0.933289	0.887368	1.04592			0.781974	0.8
		0.975263	0.811184	0.929868			0.943289
		1.20632	0.530789	0.883816			0.977368
		1.25013	0.471579	1.0125			1.1375
				0.772237
				0.876053
