# Supplementary material for: Relaxation of mitochondrial hyperfusion in the diabetic retina via N6-furfuryladenosine confers neuroprotection regardless of glycaemic status
Source: Nat Commun. 2024 Feb 6;15:1124. doi: 10.1038/s41467-024-45387-9 (PMC10847490; doi:10.1038/s41467-024-45387-9)
Supplement: Supplementary file 4 — Source Data [file 41467_2024_45387_MOESM4_ESM.zip › Fig 6.xlsx]

## Sheet: Fig 6C
			Mitolysosomes
			MitoQC WT	MitoQC Ins2Akita	MitoQC Ins2Akita + KR
			0.811224	0.785714	0.994898
			0.867347	0.933673	0.846939
			1	0.306122	1.13776
			1.20918	0.280612	1.04082
			1.23469	0.841837	1.4949
			0.97449	0.826531	1.2449
			1.12245	0.581633
			0.892857	0.454082
			0.97449	0.892857
			0.954082	0.556122

## Sheet: Fig 6D
			Mito interconnectivity index
			MitoQC WT	MitoQC Ins2Akita	MitoQC Ins2Akita + KR
			1.04878	1.29268	1.68293
			0.780488	1.17073	1.48781
			1.12195	2.21951	0.829268
			1.21951	1.92683	0.878049
			1.06098	1.41463	0.609756
			1.14878	1.70732	0.829268
			1.03659	1.63415
			0.585366	2.92683
				1.53659

## Sheet: Fig 6E
			Average mitochondrial length
			MitoQC WT	MitoQC Ins2Akita	MitoQC Ins2Akita + KR
			1.09375	1.07639	1.25
			0.885417	1.02431	1.28472
			0.972222	1.54514	0.9375
			1.12847	1.30208	1.04167
			1.09375	1.11111	0.833333
			1.07639	1.30208	1.00694
			0.920139	1.11111
			0.833333	1.61458
				1.25

## Sheet: Fig 6F
			Mitochondrial mass
			MitoQC WT	MitoQC Ins2Akita	MitoQC Ins2Akita + KR
			0.959064	1.30994	1.68421
			0.865497	1.16959	1.4386
			1.04094	1.74269	0.842105
			1.11111	1.60234	0.900585
			1.07602	1.06433	0.666667
			1.09942	1.38012	0.923977
			1.05263	1.22807
			0.795322	1.82456
				1.4386

## Sheet: Fig 6G
			TFAM mitochondrial nucleoids
			MitoQC WT	MitoQC Ins2Akita	MitoQC Ins2Akita + KR
			0.727612	0.876866	0.839552
			0.970149	0.690299	1.04478
			1.00746	0.550373	0.833022
			0.804104	0.648321	1.07369
			1.13806	0.625	0.839552
			1.33396	0.830224	1.01772
			1.21269	0.914179
			0.811567	0.783582
				0.718284

## Sheet: Fig 6I
			Mouse weight						Glucose levels
			WT	Ins2Akita	Ins2Akita + DMSO	Ins2Akita + KR			WT	Ins2Akita	Ins2Akita + DMSO	Ins2Akita + KR
			32	24.5	24	27			10.2	>30	>30	>30
			33	23.8	23	23			7.2	>30	>30	>30
			38	25	25	24			7.5	>30	>30	>30
			42	27.2	25	25			10.8	>30	>30	>30
			36.1	25.2					8.1	>30	>30
			38.8							>30
			32							>30
										>30

## Sheet: Fig 6J
			SD-OCT retinal thickness
			WT	Ins2Akita	Ins2Akita + DMSO	Ins2Akita + KR
			188	187	176	185
			189	181	175	195
			200	182	181	195
			194	182	189	184
			188	179	180	184
			188	183	182	183
			193	175	182
			186	174	184
			199	186
			197	187
			186
			190
			191
			188
			190
			187

## Sheet: Fig 6K
			a-wave amplitudes
			flash intensity	WT																flash intensity	Ins2Akita								flash intensity	Ins2Akita + DMSO								flash intensity	Ins2Akita + KR
			0.008	19.98	37.35	26.46	49.73	21.22	29.82	19.97	60.38	31.99	45.74	52.85	28.93	13.52	24.47			0.008	5.44	8.728	14.32	18.5	13.04	15.87			0.008	22.19	28.59	25.46	27.47	0.99	1.041			0.008	29.63	17.6	33.69	31.62	20.73	37.69	13.03	11
			0.025	38.62	54.38	45.21	63.63	47.33	44.81	66.22	58.23	75.36	87.18	94.54	76.64	79.78	64.4			0.025	57.05	55.04	25.16	55.16	49.28	54.45			0.025	52.46	67.8	73.67	55.82	31.8	54.15			0.025	56.14	40.32	72.05	66.55	71.21	89	39.91	54.28
			0.08	94.71	129.1	118.3	103.6	88.6	57.7	110.1	136.3	99.56	95.38	160.9	125.6	121.8	89.84			0.08	103.5	99.23	45.23	98.36	85.76	63.76			0.08	97.95	99.97	141.8	118.3	81.73	92.8			0.08	132.4	78.36	115.2	106.6	137.8	161.6	59.52	79.44
			0.25	146.6	185.1	224.5	179.1	174.5	119.7	226.9	230.8	259.5	221.9	265.1	185.7	217.1	179.4			0.25	115.7	129.7	87.08	152.1	148.9	118.5			0.25	169.3	131.6	236.1	164.2	133.3	167.5			0.25	210.7	123.7	186.1	141.1	246.7	272.8	132.6	154.7
			0.8	184	241.8			229.6	149.2	289.6	298	348.2	269.1	366.7	238.6	262.8	237.9			0.8	201.8	147.5	155.2	222.6	187.6	166.2			0.8	207.2	184.2	314.7	213.3	201.6	218.1			0.8	285	173.2	245.6	168.3	400.6	339	186.4	214.3
			2.5	244.9	310.7	381.9	311.2	288.8	212.4	326.1	356.8	423.6	325.7	440.7	294.8	346.8	329.5			2.5	249.9	227.9	237.8	318	259.3	217.4			2.5	280.2	231.9	380.8	263.9	260.8	277			2.5	400.7	230.4	331.6	228.3	545.5	444.3	287.1	311.4
			8	307.2	389.7	478.7	399	352.3	276.9	389.5	438.2	521.6	419.4	519.9	380	454.6	426.9			8	314.6	337.5	311.9	414.3	359.5	331.8			8	342.9	284.5	402.1	312.7	336.9	334.8			8	513.1	343.9	384.9	289.6	689.1	549	382.2	404.6
			25	365.8	461.6	560.4	479.5	402.3	339.1	410.7	502	583.9	466	581.2	452.3	535.3	485.6			25	403.5	446.7	374.6	506.8	454.2	422.8			25	394.6	318.6	429.1	345.6	390.4	352.8			25	489.2	400.2	458.3	337.4	768.7	611.8	460.3	486.2

## Sheet: Fig 6L
			b-wave amplitudes
			flash intensity	WT																flash intensity	Ins2Akita								flash intensity	Ins2Akita + DMSO								flash intensity	Ins2Akita + KR
			0.008	278.1	399.3	257.6	238.1	252.6	204.7	296.5	328.3	430.5	353.8	440.4	355.8	304	279.2			0.008	182.1	194.1	145.2	241.6	197.9	177			0.008	168.3	180.4	289.8	216.8	209.9	252.9			0.008	270.6	185.5	208.7	220.6	226.8	288.1	94.28	161.3
			0.025	347	494.6	282.5	320.4	331.3	253.5	460.8	452.4	580.2	486.9	528.6	397.6	423.3	336.1			0.025	243.4	241.8	235.4	350.4	257.8	180.5			0.025	225.9	198.4	427.9	251.9	264.5	298.5			0.025	313.9	226.1	330.5	296.1	323	320.5	164.4	222.7
			0.08	349.7	517.2	412.6	406.9	371.6	269.2	472.8	438.2	509.2	445.5	636.3	437.8	466.4	376.8			0.08	294.7	307.8	251.8	369.6	276.3	231.4			0.08	295.5	237.6	465	273.9	292.8	314.4			0.08	368	238.4	393.7	332.9	375.6	376.2	225.7	236.8
			0.25	423.3	596.8	518.5	453.6	458.7	324.4	533.9	532.1	712.6	571.8	753.9	498.2	518.7	474.4			0.25	338.7	337.9	308.9	445.4	343.5	310.5			0.25	344.6	272.3	533.8	305.1	338.1	353.5			0.25	408.4	260.6	425.1	342.7	446	453.7	287.8	315.9
			0.8	455.8	646.5			501	341	588.6	603.8	821.8	636.6	838.3	537.2	599.8	535.9			0.8	344.4	342.8	348.4	480.4	388.8	313			0.8	371.7	280.1	563.8	345.3	348.9	368.4			0.8	488.8	295.7	486.6	347.9	607.9	518.8	320.4	361.9
			2.5	530.7	754.1	673.6	577.6	605.2	454.7	644.5	737.3	931.6	719.2	993.5	637	716.5	655.2			2.5	398	386.2	422.1	562.3	508.3	403.7			2.5	434.6	367.3	622.8	414.4	429.1	452.4			2.5	589	335.8	551.8	401.6	817.7	660.3	506.9	525.1
			8	616.1	858.1	799	710.2	711.3	560.1	675.4	835.7	1042	811.2	1064	739.1	898.7	828.3			8	469.8	519.7	518.2	687.4	620.1	531.7			8	536.8	441.6	625.7	474.2	521.4	520.3			8	678.5	456.1	644.8	488.7	985.9	774.8	604.4	629.4
			25	683.1	934.2	791.7	747.1	738.9	633.7	693	866.8	1137	858.5	1063	791.4	921.5	827.9			25	602.6	681.2	571.5	779.8	636	627.2			25	569.5	446	620.1	476.8	696.4	614.7			25	662.6	554.9	706.1	537.5	1053	828.2	717.8	717.5

## Sheet: Fig 6M
			Photoreceptor IS/OS length
			WT	Ins2Akita	Ins2Akita + DMSO	Ins2Akita + KR
			44.8	38	37.5	36
			41.7	33	36.2	42
			43	36.6	34.2	44
			40	38.7	36	41
			41	35.7	35.7
			38	35.4	36.4
			43	37.2	37
			36
			40
			46

[truncated: 3 more sheets: Fig 6N, Fig 6O, Fig 6P]
