# Supplementary material for: Relaxation of mitochondrial hyperfusion in the diabetic retina via N6-furfuryladenosine confers neuroprotection regardless of glycaemic status
Source: Nat Commun. 2024 Feb 6;15:1124. doi: 10.1038/s41467-024-45387-9 (PMC10847490; doi:10.1038/s41467-024-45387-9)
Supplement: Supplementary file 4 — Source Data [file 41467_2024_45387_MOESM4_ESM.zip › SFig1.xlsx]

## Sheet: SFig 1A
			Density DAPI nuclei ONL
			ND	DNR	NPDR
			48.7	36.9	62.7
			54.8	38.7	50.6
			47.3	51.2
				52.9
				40.6

## Sheet: SFig 1B
			Density synaptophysin
			ND	DNR	NPDR
			244	142	201
			274	113	200
			189	162
				117
				219
				203
