# Supplementary material for: Relaxation of mitochondrial hyperfusion in the diabetic retina via N6-furfuryladenosine confers neuroprotection regardless of glycaemic status
Source: Nat Commun. 2024 Feb 6;15:1124. doi: 10.1038/s41467-024-45387-9 (PMC10847490; doi:10.1038/s41467-024-45387-9)
Supplement: Supplementary file 4 — Source Data [file 41467_2024_45387_MOESM4_ESM.zip › SFig2.xlsx]

## Sheet: SFig 2B
			Mito interconnectivity index				Average mitochondrial length				Mitochondrial aspect ratio
			MitoQC WT	MitoQC Ins2Akita			MitoQC WT	MitoQC Ins2Akita			MitoQC WT	MitoQC Ins2Akita
			7.1	5.8			106	90			1.86	1.88
			6.2	7.5			107	91			1.87	1.79
			8.07	10.3			103	130			1.88	1.84
			5.9	6.1			104	92			1.92	1.89
				7.4				111				1.88
				7.6				113				1.87
				7.8				113				1.88
				15				141
