# Supplementary material for: Relaxation of mitochondrial hyperfusion in the diabetic retina via N6-furfuryladenosine confers neuroprotection regardless of glycaemic status
Source: Nat Commun. 2024 Feb 6;15:1124. doi: 10.1038/s41467-024-45387-9 (PMC10847490; doi:10.1038/s41467-024-45387-9)
Supplement: Supplementary file 4 — Source Data [file 41467_2024_45387_MOESM4_ESM.zip › SFig3.xlsx]

## Sheet: SFig 3C
			Mitochondrial interconnectivity							Average mitochondrial length
			3-months			8-months				3-months			8-months
			WT	Ins2Akita		WT	Ins2Akita			WT	Ins2Akita		WT	Ins2Akita
			7.9	7.4		6.7	9.2			74	67		68	69
			8.2	5.1		7.7	8.3			71	56		75	70
			5.7	7.04		5.2	17.4			59	63		65	93
			6.6	7.6		8.5	10.3			73	65		74	70
			9.4	6.2		6.7	18.3			77	64		64	95
			11.3	7.9		4	15.5			87	60		63	87
				7.45							72
				2.75							53
