# Supplementary material for: Relaxation of mitochondrial hyperfusion in the diabetic retina via N6-furfuryladenosine confers neuroprotection regardless of glycaemic status
Source: Nat Commun. 2024 Feb 6;15:1124. doi: 10.1038/s41467-024-45387-9 (PMC10847490; doi:10.1038/s41467-024-45387-9)
Supplement: Supplementary file 4 — Source Data [file 41467_2024_45387_MOESM4_ESM.zip › SFig5.xlsx]

## Sheet: SFig 5C
			Mitochondrial interconnectivity index
			NG	HG	NG + P110	HG + P110
			3.96	2.85	4.16	4.4
			4.05	3.36	4.52	4.5
			3.94	3.06	4.7	4.5
			4.56	3.56	5.3	4.15

## Sheet: SFig 5D
			Mitochondrial average length
			NG	HG	NG + P110	HG + P110
			173	108	161	184
			145	124	171	171
			161	111	184	193
			184	118	208	155

## Sheet: SFig 5E
			Mitochondrial mass
			NG	HG	NG + P110	HG + P110
			18.6	15.7	19.2	20
			18.2	16	19.4	20.9
			18	16.3	20.7	20.3
			19.8	17.7	21.1	20.9

## Sheet: SFig 5F
			TFAM MFI
			NG	HG	NG + P110	HG + P110
			1.00612	1.02254	0.942968	0.797561
			0.94708	1.22657	0.915481	0.935135
			0.999189	1.14072	0.990753	0.797497
			1.00129	1.04869	1.16014	0.816147
			1.04632	0.897307	1.03878	0.913596
			0.953698	0.861589	0.939944	0.90694
			0.917864	0.928382	0.963647	0.863001
			1.03577	0.938694	1.06945	0.841186
			1.0611	0.95712	1.0266	0.955595
			1.03157	0.925842	1.12176
