# Supplementary material for: Relaxation of mitochondrial hyperfusion in the diabetic retina via N6-furfuryladenosine confers neuroprotection regardless of glycaemic status
Source: Nat Commun. 2024 Feb 6;15:1124. doi: 10.1038/s41467-024-45387-9 (PMC10847490; doi:10.1038/s41467-024-45387-9)
Supplement: Supplementary file 4 — Source Data [file 41467_2024_45387_MOESM4_ESM.zip › SFig6.xlsx]

## Sheet: SFig 6C
				Basal respiration
				NG	NG + P110	HG	HG + P110
				1.06043	0.956838	1.06588	0.918673
				0.858701	0.921399	1.13948	1.1204
				0.981372	1.02499	1.40663	0.877783
				1.14221	1.24852	1.33303	0.932303
				0.885961	1.08496	1.17492	0.858924
				1.07133	1.09711	1.11877	0.840879
				0.952756	1.07907	1.04659	1.00328
				0.80479	1.11877	0.887795	1.0105
				1.17651	1.06463	1.01772	0.815617
				1.11155	1.22342	1.0899	0.692913
				1.19816	1.06824	1.12959	0.93832
				0.876969	1.14042	1.31365	0.920276
				1.03937	1.3353	1.14042	0.793963
				1.07907	0.858924	0.959974	1.02133
				1.05381	1.0105	1.12598	0.83727
				0.855315	1.06463	0.978018
				0.851706	0.855315	1.10794

## Sheet: SFig 6D 
				ATP-linked respiration
				NG	NG + P110	HG	HG + P110
				1.03656	0.955189	1.05071	0.90566
				0.852594	0.9375	1.17099	1.14976
				0.997642	1.11793	1.40802	0.887972
				1.125	1.25943	1.3125	0.944575
				0.902123	1.125	1.18514	0.865214
				1.08608	1.09675	1.17799	0.853028
				0.950517	1.06832	1.03988	1.02363
				0.792097	1.17393	0.938331	1.00739
				1.14143	1.01957	1.05207	0.824594
				1.16174	1.26736	1.08863	0.706795
				1.17799	1.04394	1.15768	0.942393
				0.885524	1.14143	1.3161	0.938331
				1.08456	1.32016	1.17799	0.812408
				1.09675	0.881462	1.01145	1.0277
				1.03988	1.00739	1.14143	0.840842
				0.81647	1.07644	0.999261
				0.853028	0.820532	1.13737

## Sheet: SFig 6E
				Max respiration
				NG	NG + P110	HG	HG + P110
				1.08381	1.06936	1.21965	1.01734
				0.92341	1.1315	1.38006	1.08381
				1.03035	1.53179	1.41185	0.894509
				1.12717	1.28468	1.22977	0.887283
				0.754335	1.29046	1.11272	0.912735
				1.08092	1.05428	1.29019	0.898092
				0.777696	0.919243	0.919243	0.907854
				0.846029	1.15678	1.09333	0.87206
				1.32273	0.831386	0.829759	0.829759
				1.12424	0.865552	1.01523	0.720751
				1.02662	0.797219	1.04452	0.857418
				1.02012	0.964798	1.28694	0.937139
				1.05428	1.00059	1.10797	0.719124
				0.995711	0.819997	0.930632	0.819997
				1.25115	0.846029	1.10146	0.745156
				0.8021	0.761426	1.09007
				0.779323	0.800473	1.0494

## Sheet: SFig 6F
				Max respiration
				NG	NG + P110	HG	HG + P110
				1.07256	1.02398	1.25759	0.963665
				0.895707	1.08188	1.29236	1.06021
				0.98	1.23162	1.34471	0.864921
				1.09571	1.20429	1.16775	0.906806
				0.911623	0.903246	1.09832	0.882513
				1.05005	1.09929	1.16984	0.896623
				0.872251	0.944084	0.882513	0.938953
				0.81966	1.14675	1.08262	0.76322
				1.2545	0.872251	0.95178	0.808115
				1.1506	0.878665	1.07364	0.752958
				1.02489	0.783743	1.16599	0.882513
				1.01207	0.999241	1.3661	0.973586
				1.03644	1.0762	1.14932	0.755524
				1.02233	0.856859	0.931257	0.828639
				1.18908	0.89534	1.11982	0.752958
				0.822225	0.818377	1.1211
				0.795288	0.806832	1.09801
