# Supplementary material for: Relaxation of mitochondrial hyperfusion in the diabetic retina via N6-furfuryladenosine confers neuroprotection regardless of glycaemic status
Source: Nat Commun. 2024 Feb 6;15:1124. doi: 10.1038/s41467-024-45387-9 (PMC10847490; doi:10.1038/s41467-024-45387-9)
Supplement: Supplementary file 4 — Source Data [file 41467_2024_45387_MOESM4_ESM.zip › SFig7.xlsx]

## Sheet: SFig 7D
			Mitolysosomes
			Untreated	DMSO	Kinetin (300nM)	Kinetin (700nM)	Kinetin (1µM)	Kinetin (5µM)	KR (300nM)	KR (700nM)	KR (1µM)	KR (5µM)	Niclosamide (1μM)	Uro-A (50μM)
			0.550301	1.4178	0.165967	0.720462	0.677707	1.09253	1.0766	2.94997	7.57418	4.60303	4.50742	1.16568
			0.307985	0.779266	1.2386	0.764476	0.692416	0.895679	1.20323	4.487	6.01994	6.79454	3.59275	0.615316
			1.12743	0.642516	1.00202	0.216866	0.386224	1.40843	1.04875	5.9089	8.61957	12.8348	2.82655	0.876442
			0.519002	0.831683	2.23727	0.280506	0.506834	1.251	1.856	2.04354	6.45146	4.04099	2.15007	1.3985
			0.893771	1.01733	1.45477	1.28137	0.563191	0.819716	0.760911	3.21674	3.91721	9.05316	0.890911	1.18083
			2.24567	1.13752	0.894133	0.957419	0.591488	1.09168	2.14795	6.64666	5.49324	5.98359	2.06976	1.23616
			0.873129	1.17763	2.07376	1.06277	0.279787	0.823787	1.24713	4.72511	3.93416	9.47348	2.09987	0.528169
			0.664291	1.45502	1.45502	1.02756	0.957257	0.794112		4.09877	3.50083	4.89034	1.72982	0.737347
			1.34006	0.521556			2.06891				8.13077
			1.48452	1.03706			0.818609				8.61807
			1.30839	1.83796			1.31437				6.5895
			0.894013	0.873318			1.19074				7.78676
			1.12219	1.43882			0.546816				10.6415
			0.673263	1.22408			0.458621				9.99856
			1.87408	1.12291			0.415801				6.86239
			0.901722	0.800915			1.38717				4.31933
			0.551	1.41279
			0.671049	0.97887
				1.00408

## Sheet: SFig 7E
			JC-1 Red/Green MFI
			Untreated	DMSO	Kinetin (300nM)	Kinetin (700nM)	Kinetin (1µM)	Kinetin (5µM)	KR (300nM)	KR (700nM)	KR (1µM)	KR (5µM)	Niclosamide (1μM)	Uro-A (50μM)	CCCP
			0.962092	0.867305	1.0451	1.0646	1.04321	0.913702	1.22379	1.2781	1.19056	1.5912	0.669914	1.05437	0.458427
			1.07052	0.940192	1.05254	1.10734	1.01048	1.08955	1.38895	1.13394	1.1802	1.29435	0.779253	0.792861	0.624066
			0.931607	1.09478	1.01385	1.09657	1.08288	0.738451	1.3366	1.26828	1.29589	1.60003	0.871976	0.972573	0.579032
			1.03578	1.04854	0.935732	0.899467	0.721946	0.994159	1.11308	1.16624	1.35079	1.10421	0.542173	0.953843	0.187622
			1.03568	0.97261	0.947822	0.908843	0.951247	1.04392	0.985249	1.13597	1.19066	1.2101	0.510168	0.886419	0.196587
			1.09276	0.92895	0.965543	1.15637	0.969961	1.04046	1.01108	1.07708	1.038	1.42399	1.02908	1.19847	0.169309
			0.894113	0.994804			0.903286				1.09757		0.727894	0.981412	0.19457
			0.977444	0.970522			0.897535				1.55268		0.797107		0.14968
			1.0093	0.926266			0.965328				1.41203				0.166462
			1.02178	0.995422			0.907086				1.58612				0.155863
			1.06373	1.02899			1.09118				1.4236				0.182664
			0.905192	1.12745											0.192479
			1.03042	1.05119											0.223067
			0.923732	0.99817
			0.998888	0.888395
			1.04696	1.09953
				0.882085
