# Supplementary material for: Relaxation of mitochondrial hyperfusion in the diabetic retina via N6-furfuryladenosine confers neuroprotection regardless of glycaemic status
Source: Nat Commun. 2024 Feb 6;15:1124. doi: 10.1038/s41467-024-45387-9 (PMC10847490; doi:10.1038/s41467-024-45387-9)
Supplement: Supplementary file 4 — Source Data [file 41467_2024_45387_MOESM4_ESM.zip › SFig8.xlsx]

## Sheet: SFig 8
			TFAM MFI
				P110+	P110+	P110+	P110+	P110+	P110+	P110+	P110+
			HG	Baseline	DMSO	Kinetin (1uM)	KR (0.3uM)	KR (0.7uM)	KR (1uM)	Nicl (1uM)	Uro-A (50uM)
			1.00212	0.936852	0.862157	0.919524	0.919827	0.834019	1.01758	0.921991	0.907216
			1.04006	0.973959	0.89349	0.889346	0.888956	0.948925	1.00881	0.688565	0.844622
			1.02203	0.97174	0.94347	0.943753	0.921214	0.917181	0.998531	0.68472	0.908085
			1.09167	0.898797	0.970724	1.00025	0.825505	0.798248	0.938346	0.733031	0.844502
			1.06165	0.899475	0.884621				0.855396
			0.939944	0.90694	0.89702				1.01824
			0.963647	0.863001	0.857293				1.03233
			1.06945	0.841186	0.922944				0.980902
			1.0266	0.955595	0.98831				1.01679
			1.12176
