# Supplementary material for: Relaxation of mitochondrial hyperfusion in the diabetic retina via N6-furfuryladenosine confers neuroprotection regardless of glycaemic status
Source: Nat Commun. 2024 Feb 6;15:1124. doi: 10.1038/s41467-024-45387-9 (PMC10847490; doi:10.1038/s41467-024-45387-9)
Supplement: Supplementary file 4 — Source Data [file 41467_2024_45387_MOESM4_ESM.zip › SFig9.xlsx]

## Sheet: SFig 9
			TFAM Nucleoids ONL
			WT	Ins2Akita	Ins2Akita + DMSO	Ins2Akita + KR
			3.57143	0.892857	2.05357	1.96429
			4.16667	0.470238	2.97619	3.09524
			1.39881	0.982143	1.33929	2.14286
			2.19643	0.616071	1.54762	1.84524
			2.88691	2.35119	0.357143
			3.27381	1.84524	1.72619
			3.92857	0.535714	1.69643
			2.61905	0.327381
			3.57143
